# Supplementary material for: Exploring Viral Genome Profile in Mpox Patients during the 2022 Outbreak, in a North-Eastern Centre of Italy
Source: Viruses. 2024 May 3;16(5):726. doi: 10.3390/v16050726 (PMC11125733; doi:10.3390/v16050726)
Supplement: Supplementary file 1 [file viruses-16-00726-s001.zip]

Archive with 1 entries (1 files):
- viruses-2983814-supplementary-revised.pdf
